# Supplementary material for: Assessment of Tolerance to Lanthanum and Cerium in Helianthus Annuus Plant: Effect on Growth, Mineral Nutrition, and Secondary Metabolism
Source: Plants (Basel). 2022 Apr 5;11(7):988. doi: 10.3390/plants11070988 (PMC9002919; doi:10.3390/plants11070988)
Supplement: Supplementary file 1 [file plants-11-00988-s001.zip]

Archive with 1 entries (1 files):
- plants-1635031-supplementary.pdf
